# Supplementary material for: Hospital-Based Genomic Surveillance of Klebsiella pneumoniae: Trends in Resistance and Infection
Source: Biology (Basel). 2025 Dec 16;14(12):1795. doi: 10.3390/biology14121795 (PMC12731027; doi:10.3390/biology14121795)
Supplement: Supplementary file 1 [file biology-14-01795-s001.zip]

Archive with 1 entries (1 files):
- biology-3996026-supplementary.pdf
